# Supplementary material for: Predictive QSAR Models for the Toxicity of Disinfection Byproducts
Source: Molecules. 2017 Oct 9;22(10):1671. doi: 10.3390/molecules22101671 (PMC6151816; doi:10.3390/molecules22101671)
Supplement: Supplementary file 1 [file molecules-22-01671-s001.zip]

Archive with 1 entries (1 files):
- 2017-09-26-Appendix A. Supplementary data.xlsx
