# Supplementary material for: Predictive QSAR Models for the Toxicity of Disinfection Byproducts
Source: Molecules. 2017 Oct 9;22(10):1671. doi: 10.3390/molecules22101671 (PMC6151816; doi:10.3390/molecules22101671)
Supplement: Supplementary file 1 [file molecules-22-01671-s001.zip › 2017-09-26-Appendix A. Supplementary data.xlsx]

## Sheet: Sheet1
	Table S1 The statistical parameters of QSAR models for five endpoints
Endpoint		Training set				Test set
		R2	RMSE	Q2LOO	RMSVLOO	Q2LMO	Q2F1	Q2F2	Q2F3	RMSP	r2m	r'2m	Dr2m		CCC	k	k'	R20	R'20	R2test			NOtest *
X-Microtox	Split 1	0.715185	0.768208	0.637367	0.866824	0.651466	0.850835	0.849574	0.971925	0.203969	0.646528	0.790436	-0.143909	0.718482	0.911519	1.01362	0.983716	0.801795	0.85842	0.866041	0.0741833	0.00879999	6, 7, 8, 10, 21, 29, 36, 42, 43, 49
	Split 2	0.710041	0.742992	0.629601	0.839752	0.631372	0.779603	0.767462	0.843291	0.460262	0.585649	0.775603	-0.189954	0.680626	0.866629	1.02648	0.958558	0.71613	0.776573	0.776575	0.0778354	2.01527e-06	1, 2, 7, 9, 21, 26, 28, 29, 42, 43
	Split 3	0.717043	0.740895	0.628984	0.848385	0.627802	0.738269	0.72272	0.846497	0.462091	0.687314	0.630402	0.0569122	0.658858	0.863615	1.01818	0.965796	0.747061	0.727845	0.755126	0.0106794	0.0361276	3, 4, 18, 20, 21, 29, 33, 36, 42, 49
	Split 4	0.713485	0.729623	0.62816	0.831195	0.643588	0.752976	0.746947	0.787593	0.530642	0.626768	0.691745	-0.064977	0.659256	0.865941	1.00899	0.970033	0.726065	0.747869	0.75486	0.0381458	0.00926125	2, 10, 11, 21, 22, 25, 28, 32, 44, 49
	Split 5	0.708619	0.725404	0.627278	0.820431	0.627332	0.745869	0.739427	0.732006	0.585623	0.869941	0.919109	-0.0491676	0.894525	0.862473	1.14562	0.867491	0.923732	0.927511	0.927595	0.00416467	9.02295e-05	2, 4, 9, 16, 18, 19, 20, 24, 27, 42
	Average	0.712875	0.741425	0.630278	0.841318	0.636312	0.77351	0.765226	0.836262	0.448517	0.68324	0.761459	-0.0782189	0.722349	0.874035	1.04258	0.949119	0.782957	0.807643	0.816039	0.0410017	0.0108562
GSH+	Split 1	0.783727	0.592717	0.695601	0.703182	0.699897	0.750171	0.750166	0.716252	0.601028	0.560108	0.751582	-0.191474	0.655845	0.850015	1.05957	0.911864	0.696438	0.770862	0.771531	0.0973296	0.000866523	2, 5, 10, 12, 20, 24, 29, 36, 37
	Split 2	0.784937	0.601233	0.692318	0.719136	0.641585	0.741216	0.740957	0.760605	0.561999	0.666991	0.662228	0.00476285	0.664609	0.869378	0.995574	0.971949	0.742642	0.74111	0.756695	0.0185723	0.0205968	10, 22, 24, 30, 33, 35, 39, 42, 44
	Split 3	0.782599	0.616387	0.692254	0.733363	0.657361	0.746787	0.735847	0.82208	0.493293	0.708165	0.654124	0.0540408	0.681144	0.867159	1.03773	0.936955	0.763807	0.747565	0.770317	0.00845097	0.0295361	4, 10, 11, 13, 20, 28, 31, 35, 40
	Split 4	0.78202	0.618994	0.690095	0.738061	0.678267	0.737989	0.737653	0.82602	0.489031	0.671594	0.753024	-0.08143	0.712309	0.873171	0.930485	1.05243	0.771037	0.792385	0.795198	0.0303838	0.00353732	7, 8, 9, 12, 18, 27, 29, 35, 39
	Split 5	0.779683	0.596612	0.687521	0.710522	0.693282	0.763064	0.760772	0.720878	0.592957	0.584072	0.750081	-0.166009	0.667077	0.866658	0.994368	0.96768	0.707042	0.760967	0.76118	0.0711236	0.000279308	3, 19, 20, 22, 25, 28, 32, 36, 38
	Average	0.782593	0.605189	0.691558	0.720853	0.674079	0.747845	0.745079	0.769167	0.547662	0.638186	0.714208	-0.0760219	0.676197	0.865276	1.00355	0.968175	0.736193	0.762578	0.770984	0.045172	0.0109632
GSH-	Split 1	0.81661	0.593618	0.733182	0.716021	0.638806	0.743584	0.74298	0.724251	0.657783	0.647473	0.690067	-0.0425941	0.66877	0.870307	0.965947	0.996871	0.737636	0.751017	0.759339	0.0285818	0.0109599	4, 9, 16, 19, 24, 27, 31, 39, 41
	Split 2	0.808432	0.639303	0.731905	0.756292	0.729963	0.758938	0.756186	0.882529	0.450125	0.584811	0.77162	-0.186809	0.678216	0.857505	1.05021	0.935571	0.719568	0.783971	0.784229	0.0824518	0.000329627	8, 17, 21, 28, 30, 31, 32, 34, 38
	Split 3	0.819133	0.589843	0.731849	0.718202	0.694815	0.727488	0.726841	0.709621	0.676419	0.604023	0.714597	-0.110575	0.65931	0.860633	0.943923	1.0224	0.714326	0.751105	0.753812	0.0523808	0.00359003	16, 19, 22, 26, 27, 37, 39, 41, 44
	Split 4	0.811526	0.623776	0.731418	0.744631	0.72735	0.746297	0.743994	0.830888	0.53228	0.663527	0.667635	-0.00410745	0.665581	0.870056	0.999699	0.973424	0.742671	0.743995	0.758287	0.0205942	0.0188476	4, 6, 9, 12, 17, 32, 36, 38, 44
	Split 5	0.810301	0.622858	0.730529	0.742356	0.730609	0.734306	0.733786	0.808777	0.562924	0.800605	0.787528	0.0130772	0.794067	0.86061	1.12434	0.875332	0.850961	0.848781	0.85501	0.00473547	0.00728558	2, 10, 16, 18, 24, 31, 32, 33, 34
	Average	0.8132	0.61388	0.731777	0.7355	0.704309	0.742123	0.740757	0.791213	0.575906	0.660088	0.72629	-0.0662017	0.693189	0.863822	1.01682	0.960718	0.753032	0.775774	0.782135	0.0377488	0.00820255
DNA+	Split 1	0.702095	0.707566	0.620818	0.798273	0.6295	0.726985	0.725157	0.703999	0.590979	0.763901	0.620374	0.143527	0.692138	0.895792	0.91243	1.05669	0.843694	0.779728	0.855059	0.0132923	0.0881013	8, 10, 11, 22, 29, 32, 37, 41, 44
	Split 2	0.704551	0.701119	0.625414	0.789452	0.607862	0.742056	0.738215	0.70325	0.589796	0.65843	0.706534	-0.0481045	0.682482	0.856486	1.06936	0.898587	0.748626	0.762758	0.769442	0.0270529	0.00868718	1, 8, 9, 10, 13, 23, 25, 28, 37
	Split 3	0.701946	0.711311	0.62866	0.793959	0.630701	0.748231	0.722826	0.739655	0.556978	0.740929	0.767344	-0.0264152	0.754137	0.878091	0.880498	1.09743	0.813212	0.818596	0.8232	0.0121331	0.0055926	1, 4, 7, 10, 11, 14, 20, 26, 29
	Split 4	0.70102	0.7207	0.621228	0.81119	0.629396	0.782617	0.779299	0.811882	0.478646	0.622524	0.786411	-0.163887	0.704467	0.869074	1.07232	0.904852	0.755641	0.807842	0.808594	0.0654883	0.000930811	4, 8, 13, 14, 18, 20, 27, 31, 34
	Split 5	0.704174	0.702326	0.618491	0.797578	0.633057	0.751009	0.744184	0.716403	0.577047	0.594533	0.710898	-0.116365	0.652716	0.859033	1.00643	0.94456	0.705161	0.744385	0.746682	0.0556072	0.00307582	5, 6, 8, 13, 14, 19, 22, 26, 33
	Average	0.702757	0.708604	0.622922	0.798091	0.626103	0.750179	0.741936	0.735038	0.558689	0.676063	0.718312	-0.042249	0.697188	0.871695	0.988208	0.980423	0.773267	0.782662	0.800596	0.0347148	0.0212776
DNA-	Split 1	0.713127	0.659933	0.613177	0.766322	0.655936	0.775095	0.73276	0.793934	0.472326	0.62719	0.68423	-0.0570395	0.65571	0.855179	1.03869	0.926484	0.722866	0.741911	0.749494	0.0355285	0.0101169	3, 7, 9, 11, 16, 23, 25, 29, 33
	Split 2	0.710293	0.654562	0.611441	0.758053	0.600141	0.759941	0.759461	0.745702	0.516847	0.618703	0.747284	-0.128581	0.682993	0.873877	0.959342	1.00793	0.732887	0.771472	0.772541	0.0513288	0.00138355	4, 6, 17, 18, 19, 27, 33, 35, 38
	Split 3	0.713518	0.666586	0.614475	0.773274	0.620147	0.78825	0.732271	0.833706	0.428992	0.702991	0.636999	0.0659912	0.669995	0.87162	0.983037	0.983312	0.755331	0.734561	0.761174	0.00767609	0.0349632	3, 6, 7, 9, 16, 19, 23, 33, 40
	Split 4	0.716442	0.65398	0.622054	0.75502	0.613153	0.750508	0.75	0.769472	0.499109	0.688234	0.695817	-0.00758302	0.692025	0.878666	0.953792	1.01453	0.764258	0.766401	0.777419	0.0169286	0.0141722	4, 6, 11, 25, 26, 27, 32, 35, 43
	Split 5	0.709281	0.650287	0.613125	0.75016	0.631674	0.776548	0.7725	0.737635	0.520272	0.582579	0.760521	-0.177941	0.67155	0.862484	1.063	0.912776	0.725193	0.795911	0.798132	0.0913866	0.00278237	4, 10, 11, 14, 25, 30, 36, 40, 42
	Average	0.712532	0.65707	0.614854	0.760566	0.62421	0.770068	0.749399	0.77609	0.487509	0.643939	0.70497	-0.0610307	0.674455	0.868365	0.999574	0.969008	0.740107	0.762051	0.771752	0.0405697	0.0126837
	*: NOtest is the numbers marked in Table 1 used in the test set.
